# Supplementary material for: Di­propyl­ammonium 4-amino­benzene­sulfonate
Source: IUCrdata. 2020 May 29;5(Pt 5):x200659. doi: 10.1107/S2414314620006598 (PMC9462226; doi:10.1107/S2414314620006598)
Supplement: Supplementary file 1 [file x-05-x200659-sup1.cif]

##############################################################################
#                                                                            #
# This CIF contains the data for a data article accepted for                 #
# publication in IUCrData. It conforms to the requirements of                #
# Notes for Authors for IUCrData, and has been                               #
# peer reviewed under the auspices of IUCrData.                              #
#                                                                            #
# Full details of the Crystallographic Information File format               #
# are given in the paper "The Crystallographic Information File (CIF):       #
# a New Standard Archive File for Crystallography" by S. R. Hall, F. H.      #
# Allen and I. D. Brown [Acta Cryst. (1991), A47, 655-685].                  #
#                                                                            #
# The current version of the core CIF dictionary is obtainable from          #
# ftp://ftp.iucr.org/pub/cif_core.dic.                                       #
#                                                                            #
# Software is freely available for graphical display of the structure(s)     #
# in this CIF. For information consult the CIF software page                 #
# http://www.iucr.org/resources/cif/software.                                #
#                                                                            #
# This file may be used for bona fide research purposes within the           #
# scientific community so long as proper attribution is given to the data    # 
# article from which it was obtained.                                        #
#                                                                            #
##############################################################################
data_global
_audit_creation_method     'WinGX routine CIF_UPDATE'
_audit_conform_dict_name     cif_core.dic
_audit_conform_dict_version     2.4
_journal_date_recd_electronic     2020-04-13
_journal_date_accepted     2020-05-16
_journal_name_full     'IUCrData'
_journal_year     2020
_journal_volume     5
_journal_issue      5
_journal_page_first     0
_journal_page_last     0
_journal_paper_category     HO
_journal_paper_doi     10.1107/S2414314620006598
_journal_coeditor_code     HB4347
_publ_contact_author_name     'Sarr, Bougar'
_publ_contact_author_address
;
Laboratoire de Chimie Min\'erale et Analytique,
D\'epartement de Chimie,
Facult\'e des Sciences et T\'echniques,
Universit\'e Cheikh Anta Diop,
Dakar, S\'en\'egal
;
_publ_contact_author_email     'bouks89@gmail.com'
_publ_contact_author_fax     '00(000)0000000'
_publ_contact_author_phone     '00(000)0000000'
_publ_section_title
;
Dipropylammonium 4-aminobenzenesulfonate
;
_publ_section_title_footnote     .
loop_
    _publ_author_name
    _publ_author_footnote
    _publ_author_address
    'Sarr, Bougar' .
;
Laboratoire de Chimie Min\'erale et Analytique,
D\'epartement de Chimie,
Facult\'e des Sciences et T\'echniques,
Universit\'e Cheikh Anta Diop,
Dakar, Senegal
;
    'Mbaye, Abdou' .
;
Laboratoire de Chimie et de Physique des Mat\'eriaux (LCPM) de \
l'Universit\'e Assane
Seck de Ziguinchor (UASZ), BP 523 Ziguinchor, Senegal
;
    'Tour\'e, Assane' .
;
Laboratoire de Chimie Min\'erale et Analytique,
D\'epartement de Chimie,
Facult\'e des Sciences et T\'echniques,
Universit\'e Cheikh Anta Diop,
Dakar, Senegal
;
    'Diop, Cheikh Abdoul Khadir' .
;
Laboratoire de Chimie Min\'erale et Analytique,
D\'epartement de Chimie,
Facult\'e des Sciences et T\'echniques,
Universit\'e Cheikh Anta Diop,
Dakar, Senegal
;
    'Sidib\'e, Mamadou' .
;
Laboratoire de Chimie Min\'erale et Analytique,
D\'epartement de Chimie,
Facult\'e des Sciences et T\'echniques,
Universit\'e Cheikh Anta Diop,
Dakar, Senegal
;
    'Michaud, Fran\,cois' .
;
Service Commun d'Analyse par Diffraction des Rayons X,
Universit\'e de Bretagne Occidentale, 6, avenue Victor Le Gorgeu, CS 93837,
F-29238 BREST cedex 3,
France
;
_publ_section_synopsis
;
In the title molecular salt, N--H...O and N--H...(O,<i>O</i>) hydrogen bonds
connect the components into a three-dimensional network.
;
data_I
_database_code_depnum_ccdc_archive 'CCDC 2004571'
_audit_creation_method     'WinGX routine CIF_UPDATE'
_chemical_name_systematic
;
Dipropylazanium 4-aminobenzenesulfonate
;
_chemical_name_common
;
Dipropylammonium 4-aminobenzenesulfonate
;
_chemical_formula_moiety     'C6 H16 N +, C6 H6 N O3 S -'
_chemical_formula_sum     'C12 H22 N2 O3 S'
_chemical_formula_iupac     'C6 H16 N +, C6 H6 N O3 S -'
_chemical_formula_weight     274.38
_space_group_crystal_system     monoclinic
_space_group_name_H-M_alt     'P 1 n 1'
_space_group_name_Hall     ' P -2yc (x-z,y,z)'
loop_
    _symmetry_equiv_pos_as_xyz
    'x, y, z'
    'x+1/2, -y, z+1/2'
_cell_length_a     10.2564(7)
_cell_length_b     6.5369(5)
_cell_length_c     10.9683(9)
_cell_angle_alpha     90
_cell_angle_beta     95.067(7)
_cell_angle_gamma     90
_cell_volume     732.50(10)
_cell_formula_units_Z     2
_cell_measurement_reflns_used     38522
_cell_measurement_theta_min     3.543
_cell_measurement_theta_max     37.413
_cell_measurement_temperature     293(2)
_exptl_crystal_description     block
_exptl_crystal_colour     'clear light colourless'
_exptl_crystal_size_max     0.38
_exptl_crystal_size_mid     0.28
_exptl_crystal_size_min     0.19
_exptl_crystal_density_diffrn     1.244
_exptl_crystal_density_method     'not measured'
_exptl_crystal_F_000     296
_exptl_absorpt_coefficient_mu     0.224
_exptl_absorpt_correction_type     multi-scan
_exptl_absorpt_process_details
;
(SADABS; Bruker, 2008)
;
_exptl_absorpt_correction_T_min     0.6690
_exptl_absorpt_correction_T_max     0.7459
_exptl_special_details     ?
_diffrn_ambient_temperature     293(2)
_diffrn_radiation_type     MoK\a
_diffrn_radiation_wavelength     0.71073
_diffrn_radiation_monochromator     graphite
_diffrn_measurement_device_type     'Agilent Xcalibur, Sapphire2 '
_diffrn_measurement_device     'four-circle diffractometer'
_diffrn_measurement_method     '\w scans'
_diffrn_detector     'CCD plate'
_diffrn_reflns_number     21351
_diffrn_reflns_av_R_equivalents     0.1489
_diffrn_reflns_av_unetI/netI     0.0853
_diffrn_reflns_theta_min     6.41
_diffrn_reflns_theta_max     29.8
_diffrn_reflns_theta_full     29.8
_diffrn_measured_fraction_theta_max     0.99
_diffrn_measured_fraction_theta_full     0.99
_diffrn_reflns_limit_h_min     -13
_diffrn_reflns_limit_h_max     14
_diffrn_reflns_limit_k_min     -9
_diffrn_reflns_limit_k_max     9
_diffrn_reflns_limit_l_min     -15
_diffrn_reflns_limit_l_max     15
_refine_special_details
;
Refinement of F^2^ against ALL reflections. The weighted R-factor wR and
goodness of fit S are based on F^2^, conventional R-factors R are based on F,
with F set to zero for negative F^2^. The threshold expression of F^2^ >
2\s(F^2^) is used only for calculating R-factors(gt) etc. and is not relevant
to the choice of reflections for refinement. R-factors based on F^2^ are
statistically about twice as large as those based on F, and R- factors based
on ALL data will be even larger.
The C-bound H atoms were geometrically placed and refined as
riding atoms. The N-bound H atoms were located in difference maps and their
positions were freely refined.
;
_reflns_number_total     4018
_reflns_number_gt     3387
_reflns_threshold_expression     >2\s(I)
_refine_ls_structure_factor_coef     Fsqd
_refine_ls_matrix_type     full
_refine_ls_R_factor_all     0.047
_refine_ls_R_factor_gt     0.0388
_refine_ls_wR_factor_gt     0.0895
_refine_ls_wR_factor_ref     0.0966
_refine_ls_goodness_of_fit_ref     1.172
_refine_ls_restrained_S_all     1.171
_refine_ls_number_reflns     4018
_refine_ls_number_parameters     181
_refine_ls_number_restraints     13
_refine_ls_number_constraints     34
_refine_ls_hydrogen_treatment     mixed
_refine_ls_weighting_scheme     calc
_refine_ls_weighting_details
         'calc w=1/[\s^2^(Fo^2^)+(0.0000P)^2^+0.0621P] where P=(Fo^2^+2Fc^2^)/3'
_atom_sites_solution_hydrogens     geom
_atom_sites_solution_primary     direct
_atom_sites_solution_secondary     difmap
_refine_ls_shift/su_max     0.003
_refine_ls_shift/su_mean     0
_refine_diff_density_max     0.211
_refine_diff_density_min     -0.282
_refine_ls_extinction_method     none
_refine_ls_abs_structure_details
;
Flack (1983)
;
_refine_ls_abs_structure_Flack     0.09(6)
loop_
    _atom_type_symbol
    _atom_type_description
    _atom_type_scat_dispersion_real
    _atom_type_scat_dispersion_imag
    _atom_type_scat_source
    C C 0.0033 0.0016 'International Tables Vol C Tables 4.2.6.8 and 6.1.1.4'
    H H 0 0 'International Tables Vol C Tables 4.2.6.8 and 6.1.1.4'
    N N 0.0061 0.0033 'International Tables Vol C Tables 4.2.6.8 and 6.1.1.4'
    O O 0.0106 0.006 'International Tables Vol C Tables 4.2.6.8 and 6.1.1.4'
    S S 0.1246 0.1234 'International Tables Vol C Tables 4.2.6.8 and 6.1.1.4'
_computing_data_collection     ' '
_computing_cell_refinement     ' '
_computing_data_reduction     ' '
_computing_structure_solution
;
ShelXT (Sheldrick, 2015)
;
_computing_structure_refinement
;
SHELXL97 (Sheldrick, 2008)
;
_computing_molecular_graphics
;
<i>OLEX2</i> (Dolomanov <i>et al.</i>,  2009)
       ORTEP3 for Windows (Farrugia, 2012)
       Mercury  (Macrae et al., 2020)
;
_computing_publication_material
;
<i>OLEX2</i> (Dolomanov <i>et al.</i>,  2009),
       WinGX (Farrugia, 2012),
       PLATON (Spek, 2020),
       enCIFer (Allen <i>et al.</i>,  2004)
;
loop_
    _atom_site_type_symbol
    _atom_site_label
    _atom_site_fract_x
    _atom_site_fract_y
    _atom_site_fract_z
    _atom_site_U_iso_or_equiv
    _atom_site_adp_type
    _atom_site_calc_flag
    _atom_site_occupancy
    _atom_site_disorder_assembly
    _atom_site_disorder_group
    C C1 0.2799(2) 0.3112(4) 0.2052(2) 0.0367(5) Uani d 1 . .
    C C2 0.2417(3) 0.1097(4) 0.2172(3) 0.0445(6) Uani d 1 . .
    H H2 0.265741 0.011733 0.161908 0.053 Uiso calc 1 . .
    C C3 0.1673(3) 0.0538(4) 0.3118(3) 0.0478(6) Uani d 1 . .
    H H3 0.142230 -0.082099 0.319082 0.057 Uiso calc 1 . .
    C C4 0.1296(3) 0.1968(4) 0.3958(2) 0.0422(6) Uani d 1 . .
    C C5 0.1670(3) 0.4010(4) 0.3810(3) 0.0437(6) Uani d 1 . .
    H H5 0.141106 0.500353 0.434520 0.052 Uiso calc 1 . .
    C C6 0.2419(3) 0.4561(4) 0.2879(2) 0.0413(6) Uani d 1 . .
    H H6 0.267171 0.591786 0.280253 0.050 Uiso calc 1 . .
    N N1 0.0600(3) 0.1413(5) 0.4919(3) 0.0648(8) Uani d 1 . .
    O O1 0.3872(3) 0.2145(4) 0.0083(2) 0.0685(7) Uani d 1 . .
    O O2 0.4990(2) 0.4606(4) 0.1461(2) 0.0629(6) Uani d 1 . .
    O O3 0.3054(2) 0.5583(3) 0.02517(18) 0.0554(6) Uani d 1 . .
    H H1A 0.012(4) 0.243(5) 0.520(4) 0.088(14) Uiso d 1 . .
    H H1B 0.018(3) 0.024(5) 0.488(4) 0.072(12) Uiso d 1 . .
    C C7 0.9403(4) 0.6507(8) 0.1124(4) 0.0829(12) Uani d 1 . .
    H H7A 0.909563 0.612015 0.030421 0.124 Uiso calc 1 . .
    H H7B 1.021641 0.582605 0.135713 0.124 Uiso calc 1 . .
    H H7C 0.953392 0.796103 0.116045 0.124 Uiso calc 1 . .
    C C8 0.8400(3) 0.5899(5) 0.1991(3) 0.0614(9) Uani d 1 . .
    H H8A 0.867832 0.640996 0.280284 0.074 Uiso calc 1 . .
    H H8B 0.757055 0.654361 0.172644 0.074 Uiso calc 1 . .
    C C9 0.8201(3) 0.3642(5) 0.2060(3) 0.0530(7) Uani d 1 . .
    H H9A 0.901763 0.299306 0.235920 0.064 Uiso calc 1 . .
    H H9B 0.794755 0.311445 0.124654 0.064 Uiso calc 1 . .
    C C10 0.6895(3) 0.0913(5) 0.3018(3) 0.0516(8) Uani d 1 . .
    H H10A 0.768416 0.021660 0.334665 0.062 Uiso calc 1 . .
    H H10B 0.663027 0.033385 0.221981 0.062 Uiso calc 1 . .
    C C11 0.5834(4) 0.0585(5) 0.3850(3) 0.0591(8) Uani d 1 . .
    H H11A 0.507946 0.140033 0.355995 0.071 Uiso calc 1 . .
    H H11B 0.613660 0.106484 0.466270 0.071 Uiso calc 1 . .
    C C12 0.5419(4) -0.1628(7) 0.3930(5) 0.0802(12) Uani d 1 . .
    H H12A 0.512348 -0.211830 0.312830 0.120 Uiso calc 1 . .
    H H12B 0.472165 -0.173525 0.445549 0.120 Uiso calc 1 . .
    H H12C 0.614985 -0.243529 0.425863 0.120 Uiso calc 1 . .
    N N2 0.7169(2) 0.3125(4) 0.2888(2) 0.0435(5) Uani d 1 . .
    S S1 0.37479(6) 0.38949(10) 0.08711(6) 0.04080(17) Uani d 1 . .
    H H2A 0.734(3) 0.372(4) 0.364(2) 0.064(10) Uiso d 1 . .
    H H2B 0.644(2) 0.382(4) 0.264(3) 0.069(12) Uiso d 1 . .
loop_
    _atom_site_aniso_label
    _atom_site_aniso_U_11
    _atom_site_aniso_U_22
    _atom_site_aniso_U_33
    _atom_site_aniso_U_12
    _atom_site_aniso_U_13
    _atom_site_aniso_U_23
    C1 0.0348(12) 0.0419(13) 0.0332(11) 0.0043(10) 0.0018(9) 0.0014(9)
    C2 0.0517(17) 0.0382(13) 0.0438(14) 0.0021(11) 0.0060(12) -0.0044(11)
    C3 0.0528(16) 0.0376(13) 0.0533(16) -0.0064(12) 0.0073(13) -0.0001(12)
    C4 0.0381(13) 0.0457(14) 0.0427(13) -0.0032(11) 0.0033(11) 0.0007(11)
    C5 0.0461(15) 0.0431(14) 0.0427(14) -0.0006(11) 0.0087(12) -0.0080(10)
    C6 0.0455(14) 0.0349(12) 0.0437(14) -0.0006(10) 0.0049(12) -0.0033(10)
    N1 0.072(2) 0.0622(18) 0.0641(18) -0.0099(15) 0.0292(16) 0.0007(14)
    O1 0.0877(17) 0.0627(14) 0.0594(13) 0.0110(13) 0.0303(12) -0.0067(12)
    O2 0.0394(11) 0.0936(17) 0.0546(12) -0.0071(11) -0.0020(10) 0.0245(12)
    O3 0.0606(13) 0.0637(13) 0.0416(11) 0.0157(11) 0.0023(10) 0.0158(10)
    C7 0.066(2) 0.116(3) 0.065(2) -0.023(2) 0.0032(19) 0.010(2)
    C8 0.061(2) 0.073(2) 0.0502(17) -0.0077(17) 0.0041(16) 0.0003(15)
    C9 0.0443(16) 0.069(2) 0.0448(15) 0.0084(14) 0.0000(13) -0.0059(13)
    C10 0.058(2) 0.0487(17) 0.0464(16) 0.0045(13) -0.0052(14) -0.0062(12)
    C11 0.062(2) 0.0575(19) 0.0567(18) 0.0025(16) -0.0017(16) 0.0008(15)
    C12 0.075(3) 0.068(2) 0.096(3) -0.010(2) 0.000(2) 0.012(2)
    N2 0.0454(12) 0.0454(13) 0.0383(11) 0.0061(11) -0.0038(9) -0.0062(10)
    S1 0.0402(3) 0.0483(3) 0.0339(3) 0.0074(3) 0.0033(2) 0.0044(3)
_geom_special_details
;
 All esds (except the esd in the dihedral angle between two l.s. planes)
 are estimated using the full covariance matrix.  The cell esds are taken
 into account individually in the estimation of esds in distances, angles
 and torsion angles; correlations between esds in cell parameters are only
 used when they are defined by crystal symmetry.  An approximate (isotropic)
 treatment of cell esds is used for estimating esds involving l.s. planes.
;
loop_
    _geom_bond_atom_site_label_1
    _geom_bond_atom_site_label_2
    _geom_bond_site_symmetry_2
    _geom_bond_distance
    _geom_bond_publ_flag
    C1 C2 . 1.384(3) ?
    C1 C6 . 1.391(3) ?
    C1 S1 . 1.763(3) ?
    C2 H2 . 0.9300 ?
    C2 C3 . 1.390(4) ?
    C3 H3 . 0.9300 ?
    C3 C4 . 1.391(4) ?
    C4 C5 . 1.402(4) ?
    C4 N1 . 1.373(4) ?
    C5 H5 . 0.9300 ?
    C5 C6 . 1.378(4) ?
    C6 H6 . 0.9300 ?
    N1 H1A . 0.90(2) ?
    N1 H1B . 0.88(2) ?
    O1 S1 . 1.446(2) ?
    O2 S1 . 1.454(2) ?
    O3 S1 . 1.449(2) ?
    C7 H7A . 0.9600 ?
    C7 H7B . 0.9600 ?
    C7 H7C . 0.9600 ?
    C7 C8 . 1.515(5) ?
    C8 H8A . 0.9700 ?
    C8 H8B . 0.9700 ?
    C8 C9 . 1.492(5) ?
    C9 H9A . 0.9700 ?
    C9 H9B . 0.9700 ?
    C9 N2 . 1.493(4) ?
    C10 H10A . 0.9700 ?
    C10 H10B . 0.9700 ?
    C10 C11 . 1.496(5) ?
    C10 N2 . 1.483(4) ?
    C11 H11A . 0.9700 ?
    C11 H11B . 0.9700 ?
    C11 C12 . 1.513(5) ?
    C12 H12A . 0.9600 ?
    C12 H12B . 0.9600 ?
    C12 H12C . 0.9600 ?
    N2 H2A . 0.91(2) ?
    N2 H2B . 0.90(2) ?
loop_
    _geom_angle_atom_site_label_1
    _geom_angle_atom_site_label_2
    _geom_angle_atom_site_label_3
    _geom_angle_site_symmetry_1
    _geom_angle_site_symmetry_3
    _geom_angle
    _geom_angle_publ_flag
    C2 C1 C6 . . 119.2(2) ?
    C2 C1 S1 . . 121.7(2) ?
    C6 C1 S1 . . 119.1(2) ?
    C1 C2 H2 . . 120.0 ?
    C1 C2 C3 . . 120.0(3) ?
    C3 C2 H2 . . 120.0 ?
    C2 C3 H3 . . 119.3 ?
    C2 C3 C4 . . 121.4(3) ?
    C4 C3 H3 . . 119.3 ?
    C3 C4 C5 . . 117.9(2) ?
    N1 C4 C3 . . 121.6(3) ?
    N1 C4 C5 . . 120.4(3) ?
    C4 C5 H5 . . 119.6 ?
    C6 C5 C4 . . 120.7(2) ?
    C6 C5 H5 . . 119.6 ?
    C1 C6 H6 . . 119.6 ?
    C5 C6 C1 . . 120.8(2) ?
    C5 C6 H6 . . 119.6 ?
    C4 N1 H1A . . 114(3) ?
    C4 N1 H1B . . 118(3) ?
    H1A N1 H1B . . 113(4) ?
    H7A C7 H7B . . 109.5 ?
    H7A C7 H7C . . 109.5 ?
    H7B C7 H7C . . 109.5 ?
    C8 C7 H7A . . 109.5 ?
    C8 C7 H7B . . 109.5 ?
    C8 C7 H7C . . 109.5 ?
    C7 C8 H8A . . 108.9 ?
    C7 C8 H8B . . 108.9 ?
    H8A C8 H8B . . 107.7 ?
    C9 C8 C7 . . 113.2(3) ?
    C9 C8 H8A . . 108.9 ?
    C9 C8 H8B . . 108.9 ?
    C8 C9 H9A . . 109.4 ?
    C8 C9 H9B . . 109.4 ?
    C8 C9 N2 . . 111.2(2) ?
    H9A C9 H9B . . 108.0 ?
    N2 C9 H9A . . 109.4 ?
    N2 C9 H9B . . 109.4 ?
    H10A C10 H10B . . 108.1 ?
    C11 C10 H10A . . 109.5 ?
    C11 C10 H10B . . 109.5 ?
    N2 C10 H10A . . 109.5 ?
    N2 C10 H10B . . 109.5 ?
    N2 C10 C11 . . 110.7(3) ?
    C10 C11 H11A . . 108.9 ?
    C10 C11 H11B . . 108.9 ?
    C10 C11 C12 . . 113.3(3) ?
    H11A C11 H11B . . 107.7 ?
    C12 C11 H11A . . 108.9 ?
    C12 C11 H11B . . 108.9 ?
    C11 C12 H12A . . 109.5 ?
    C11 C12 H12B . . 109.5 ?
    C11 C12 H12C . . 109.5 ?
    H12A C12 H12B . . 109.5 ?
    H12A C12 H12C . . 109.5 ?
    H12B C12 H12C . . 109.5 ?
    C9 N2 H2A . . 112(2) ?
    C9 N2 H2B . . 109(2) ?
    C10 N2 C9 . . 115.5(2) ?
    C10 N2 H2A . . 110.4(19) ?
    C10 N2 H2B . . 111(2) ?
    H2A N2 H2B . . 98(3) ?
    O1 S1 C1 . . 107.05(13) ?
    O1 S1 O2 . . 113.52(17) ?
    O1 S1 O3 . . 112.81(14) ?
    O2 S1 C1 . . 106.52(12) ?
    O3 S1 C1 . . 106.58(12) ?
    O3 S1 O2 . . 109.88(15) ?
loop_
    _geom_torsion_atom_site_label_1
    _geom_torsion_atom_site_label_2
    _geom_torsion_atom_site_label_3
    _geom_torsion_atom_site_label_4
    _geom_torsion_site_symmetry_1
    _geom_torsion_site_symmetry_2
    _geom_torsion_site_symmetry_3
    _geom_torsion_site_symmetry_4
    _geom_torsion
    _geom_torsion_publ_flag
    C1 C2 C3 C4 . . . . 0.1(4) ?
    C2 C1 C6 C5 . . . . 0.1(4) ?
    C2 C1 S1 O1 . . . . 5.8(3) ?
    C2 C1 S1 O2 . . . . -116.0(2) ?
    C2 C1 S1 O3 . . . . 126.7(2) ?
    C2 C3 C4 C5 . . . . 1.1(4) ?
    C2 C3 C4 N1 . . . . -177.7(3) ?
    C3 C4 C5 C6 . . . . -1.7(4) ?
    C4 C5 C6 C1 . . . . 1.2(4) ?
    C6 C1 C2 C3 . . . . -0.7(4) ?
    C6 C1 S1 O1 . . . . -173.8(2) ?
    C6 C1 S1 O2 . . . . 64.5(2) ?
    C6 C1 S1 O3 . . . . -52.8(2) ?
    N1 C4 C5 C6 . . . . 177.1(3) ?
    C7 C8 C9 N2 . . . . -177.9(3) ?
    C8 C9 N2 C10 . . . . 179.9(3) ?
    C11 C10 N2 C9 . . . . -179.1(3) ?
    N2 C10 C11 C12 . . . . 174.7(3) ?
    S1 C1 C2 C3 . . . . 179.8(2) ?
    S1 C1 C6 C5 . . . . 179.6(2) ?
loop_
    _geom_hbond_atom_site_label_D
    _geom_hbond_atom_site_label_H
    _geom_hbond_atom_site_label_A
    _geom_hbond_site_symmetry_A
    _geom_hbond_distance_DH
    _geom_hbond_distance_HA
    _geom_hbond_distance_DA
    _geom_hbond_angle_DHA
    N1 H1A O2 2_465 0.90(2) 2.39(3) 3.196(4) 149(4)
    N1 H1A O3 2_465 0.90(2) 2.49(3) 3.313(4) 153(4)
    N1 H1B O1 2_455 0.88(2) 2.08(2) 2.940(4) 165(4)
    N2 H2A O3 2_565 0.91(2) 1.91(2) 2.801(3) 164(3)
    N2 H2B O2 . 0.90(2) 1.95(3) 2.786(3) 154(3)
_iucr_refine_instructions_details
;
TITL SL175 in Pn
CELL  0.71073  10.2564   6.5369  10.9683   90.000   95.067   90.000
ZERR     2.00   0.0007   0.0005   0.0009    0.000    0.007    0.000
LATT  -1
SYMM  1/2 + X, - Y, 1/2 + Z
SFAC  C    H    N    O    S
UNIT  24   44   4    6    2
MERG   2
DFIX  0.86 N1 H1A N1 H1B
SADI  0.04 C4 H1A C4 H1B
DFIX  0.90 N2 H2A N2 H2B
SADI  0.04 C9 H2A C9 H2B C10 H2A C10 H2B
EQIV $1  X-1/2, -Y+1, Z+1/2
EQIV $2  X-1/2, -Y,   Z+1/2
EQIV $3  X+1/2, -Y+1, Z+1/2
HTAB  N1  O2_$1
HTAB  N1  O3_$1
HTAB  N1  O1_$2
HTAB  N2  O3_$3
HTAB  N2  O2
FMAP   2
PLAN   20
ACTA
HTAB    2.00000
LIST   4
L.S.   4
WGHT    0.000000    0.062100
FVAR       1.93505
MOLE    1
C1    1    0.279946    0.311228    0.205223    11.00000    0.03482    0.04186 =
         0.03325    0.00138    0.00179    0.00429
C2    1    0.241687    0.109709    0.217170    11.00000    0.05171    0.03820 =
         0.04383   -0.00437    0.00605    0.00214
AFIX  43
H2    2    0.265736    0.011734    0.161902    11.00000   -1.20000
AFIX   0
C3    1    0.167310    0.053757    0.311782    11.00000    0.05282    0.03759 =
         0.05334   -0.00007    0.00729   -0.00641
AFIX  43
H3    2    0.142227   -0.082099    0.319078    11.00000   -1.20000
AFIX   0
C4    1    0.129622    0.196823    0.395790    11.00000    0.03806    0.04572 =
         0.04266    0.00073    0.00329   -0.00322
C5    1    0.167047    0.401043    0.380961    11.00000    0.04610    0.04313 =
         0.04271   -0.00804    0.00869   -0.00061
AFIX  43
H5    2    0.141101    0.500355    0.434514    11.00000   -1.20000
AFIX   0
C6    1    0.241851    0.456105    0.287885    11.00000    0.04551    0.03491 =
         0.04367   -0.00328    0.00490   -0.00062
AFIX  43
H6    2    0.267169    0.591784    0.280251    11.00000   -1.20000
AFIX   0
N1    3    0.060017    0.141348    0.491853    11.00000    0.07214    0.06224 =
         0.06411    0.00067    0.02915   -0.00986
O1    4    0.387219    0.214515    0.008311    11.00000    0.08769    0.06266 =
         0.05938   -0.00673    0.03034    0.01102
O2    4    0.499012    0.460615    0.146129    11.00000    0.03936    0.09364 =
         0.05462    0.02453   -0.00196   -0.00714
O3    4    0.305391    0.558305    0.025166    11.00000    0.06059    0.06366 =
         0.04162    0.01578    0.00228    0.01571
H1A   2    0.011697    0.243313    0.520220    11.00000    0.08825
H1B   2    0.018263    0.024167    0.487700    11.00000    0.07228
MOLE    2
C7    1    0.940332    0.650732    0.112373    11.00000    0.06632    0.11648 =
         0.06534    0.01007    0.00317   -0.02320
AFIX 137
H7A   2    0.909558    0.612023    0.030416    11.00000   -1.50000
H7B   2    1.021638    0.582592    0.135704    11.00000   -1.50000
H7C   2    0.953397    0.796099    0.116047    11.00000   -1.50000
AFIX   0
C8    1    0.839951    0.589934    0.199105    11.00000    0.06131    0.07264 =
         0.05021    0.00034    0.00410   -0.00772
AFIX  23
H8A   2    0.867831    0.640991    0.280279    11.00000   -1.20000
H8B   2    0.757053    0.654356    0.172640    11.00000   -1.20000
AFIX   0
C9    1    0.820103    0.364222    0.205955    11.00000    0.04433    0.06905 =
         0.04483   -0.00586    0.00005    0.00837
AFIX  23
H9A   2    0.901761    0.299306    0.235918    11.00000   -1.20000
H9B   2    0.794753    0.311444    0.124652    11.00000   -1.20000
AFIX   0
C10   1    0.689485    0.091266    0.301776    11.00000    0.05802    0.04867 =
         0.04641   -0.00619   -0.00521    0.00453
AFIX  23
H10A  2    0.768415    0.021663    0.334662    11.00000   -1.20000
H10B  2    0.663028    0.033385    0.221978    11.00000   -1.20000
AFIX   0
C11   1    0.583433    0.058514    0.384959    11.00000    0.06187    0.05749 =
         0.05672    0.00078   -0.00167    0.00247
AFIX  23
H11A  2    0.507944    0.140029    0.355990    11.00000   -1.20000
H11B  2    0.613656    0.106484    0.466266    11.00000   -1.20000
AFIX   0
C12   1    0.541942   -0.162819    0.393036    11.00000    0.07504    0.06840 =
         0.09574    0.01186    0.00035   -0.00967
AFIX 137
H12A  2    0.512360   -0.211842    0.312825    11.00000   -1.50000
H12B  2    0.472156   -0.173529    0.445537    11.00000   -1.50000
H12C  2    0.614982   -0.243530    0.425870    11.00000   -1.50000
AFIX   0
N2    3    0.716927    0.312549    0.288773    11.00000    0.04541    0.04536 =
         0.03828   -0.00617   -0.00379    0.00608
S1    5    0.374787    0.389488    0.087106    11.00000    0.04021    0.04834 =
         0.03386    0.00440    0.00327    0.00739
H2A   2    0.733527    0.371643    0.363705    11.00000    0.06410
H2B   2    0.643551    0.381890    0.264093    11.00000    0.06908
HKLF 4
REM  SL175 in Pn
REM R1 =  0.0388 for   3387 Fo > 4sig(Fo)  and  0.0470 for all   4018 data
REM    181 parameters refined using     13 restraints
END
WGHT      0.0000      0.0634
REM Highest difference peak  0.211,  deepest hole -0.282,  1-sigma level  0.035
Q1    1   0.2404  0.3765  0.2376  11.00000  0.05    0.21
Q2    1   0.1809  0.1273  0.3548  11.00000  0.05    0.16
Q3    1   0.4577  0.2237  0.0635  11.00000  0.05    0.16
Q4    1  -0.1200  0.1684  0.5872  11.00000  0.05    0.15
Q5    1   0.3343  0.3611  0.1640  11.00000  0.05    0.15
Q6    1   0.1948  0.4093  0.3235  11.00000  0.05    0.15
Q7    1   0.2863  0.2246  0.2345  11.00000  0.05    0.14
Q8    1   0.0000  0.5348  0.3883  11.00000  0.05    0.14
Q9    1   0.2834  0.4791  0.2014  11.00000  0.05    0.13
Q10   1   0.0348  0.1237  0.4122  11.00000  0.05    0.13
Q11   1   0.2825 -0.0739  0.2140  11.00000  0.05    0.13
Q12   1   0.2824  0.5092  0.0904  11.00000  0.05    0.13
Q13   1   0.3990  0.4218 -0.0042  11.00000  0.05    0.13
Q14   1   0.3917  0.1390  0.0771  11.00000  0.05    0.12
Q15   1   0.4976  0.3416  0.1375  11.00000  0.05    0.12
Q16   1   0.4649  0.3027 -0.0180  11.00000  0.05    0.12
Q17   1   0.1317  0.5673  0.3832  11.00000  0.05    0.12
Q18   1  -0.0039  0.1621  0.4334  11.00000  0.05    0.12
Q19   1   0.9923  0.6957  0.3746  11.00000  0.05    0.12
Q20   1   0.7843  0.2694  0.1553  11.00000  0.05    0.12
;
